# Supplementary material for: Teenage pregnancy and timing of first marriage in Cameroon—What has changed over the last three decades, and what are the implications?
Source: PLoS One. 2022 Nov 17;17(11):e0271153. doi: 10.1371/journal.pone.0271153 (PMC9671313; doi:10.1371/journal.pone.0271153)
Supplement: S1 Fig — (XLSX) [file pone.0271153.s001.xlsx]

## Sheet: Fig 1
		1991 DHS	1998 DHS	2004 DHS	2011 DHS	2018 DHS	All 5 Surveys
	N (unweighted)			2181	3046	2384	7611
	By residence (weighted %)
	Douala/Yaounde
	Other urban
	Total urban	0	0	0	0	0	0
	Total rural
	Total	0	0	0	0	0	0
	By region (weighted %)
	Adamaoua/North/Far-North
	Centre/East/South
	Littoral/South-West
	North-West/West
	Total	0	0	0	0	0	0
	By wealth (weighted %)
	Poor
	Middle
	High
	Total	0	0	0	0	0	0
	By religion (weighted %)
	Catholics
	Other Christians
	Muslims
	None/Other
	Total	0	0	0	0	0	0
	Median age at first union
	Median age at first birth
	Attended school the previous year			39.76	47.29	50.35	46.21
	Fig 1. Trends in within-marriage and premarital teenage pregnancy among women 20-24, Cameroon 1991-2018 DHS
		1991	1998	2004	2011	2018	All 5 Surveys
	Total teenage pregnancy	73.46	62.01	60.81	55.69	52.48	58.24
	Teenage motherhood	73.46	62.01	60.81	55.69	52.48	58.24
	Marital teenage pregnancy	39.59	34.13	36.1	32.65	26.4	32.62
	Total premarital teenage pregnancy	33.87	27.88	24.71	23.04	26.08	25.62
	Premarital teenage pregnancy & within-marriage birth	16.31	9.4	10.18	7.04	5.96	8.52
	Verifs	17.56	18.48	14.53	16	20.12	17.1
	By education
	None	33.92	19.38	24.68	23.03	18.68	23.61
	Primary	36.87	33.55	28.82	27.16	30.03	29.75
	Lower Sec.	36.74	33.64	27.54	30.06	36.93	32.18
	Higher Sec+	17.03	15.9	10.71	10.57	17.59	13.8
