# Supplementary material for: Teenage pregnancy and timing of first marriage in Cameroon—What has changed over the last three decades, and what are the implications?
Source: PLoS One. 2022 Nov 17;17(11):e0271153. doi: 10.1371/journal.pone.0271153 (PMC9671313; doi:10.1371/journal.pone.0271153)
Supplement: S2 Fig — (XLSX) [file pone.0271153.s002.xlsx]

## Sheet: Fig 2
	Fig 2. Trends and socio-economic differentials in marital and premarital teenage motherhood
		1991	1998	2004	2011	2018	All 5 Surveys
	1. Marital teenage motherhood	39.59	34.13	36.1	32.65	26.4	32.62
	By residence
	Douala/Yaounde	28.71	12.84	19.78	16.32	10.76	16.26
	Other urban	39.14	28.83	31.96	28.25	22.03	28.25
	Rural	43.44	41.49	48.55	46.86	38.71	44.14
	By wealth
	Poor	46.46	50.63	54.96	52.05	43.05	49.7
	Middle	41.53	31.48	38.3	37.5	27.46	34.69
	High	31.44	18.41	21.42	18.04	11.2	18.27
	By education
	None	52.96	66.13	63.43	62.2	59.83	61.22
	Primary	48.08	36.85	42.76	45.67	42.03	43.2
	Lower Sec.	25.42	21.84	27.24	27.42	26.82	26.42
	Higher Sec+	12.43	6.34	6.69	6.26	2.39	5.13
	2. Premarital teenage motherhood	33.87	27.88	24.71	23.04	26.08	25.62
	By residence
	Douala/Yaounde	25.15	23.55	20.65	21.47	20.89	21.53
	Other urban	36.47	17.88	21.21	20.16	24.29	22.5
	Rural	35.46	32.43	29.77	26.39	30.43	29.92
	By wealth
	Poor	34.14	31.56	27.99	25.61	28.41	28.45
	Middle	37.1	31.05	29.53	26.99	31.5	30.11
	High	30.21	20.45	19.27	18.77	19.24	19.95
	By education
	None	33.92	19.38	24.68	23.03	18.68	23.61
	Primary	36.87	33.55	28.82	27.16	30.03	29.75
	Lower Sec.	36.74	33.64	27.58	30.06	36.93	32.18
	Higher Sec+	17.03	15.9	10.71	10.57	17.59	13.8
