# Supplementary material for: Teenage pregnancy and timing of first marriage in Cameroon—What has changed over the last three decades, and what are the implications?
Source: PLoS One. 2022 Nov 17;17(11):e0271153. doi: 10.1371/journal.pone.0271153 (PMC9671313; doi:10.1371/journal.pone.0271153)
Supplement: S3 Fig — (XLSX) [file pone.0271153.s003.xlsx]

## Sheet: Data
	Duration (in months)	Survivor function by Year						Survivor function by Residence				Survivor function by Education					Survivor function by HH Wealth
		1991	1998	2004	2011	2018		Douala /Yaounde	Other urban	Rural		None	Primary	Low Secondary	High Secondary +		Low	Middle	High
	0	1	1	1	1	1		1	1	1		1	1	1	1		1	1	1
	12	0.5388	0.6861	0.5865	0.6786	0.7452		0.7651	0.6932	0.6147		0.2735	0.627	0.7735	0.8487		0.549	0.6932	0.7454
	24	0.4322	0.5653	0.4846	0.5672	0.6319		0.6566	0.5993	0.4947		0.1952	0.5088	0.6498	0.7675		0.4408	0.5789	0.637
	36	0.3437	0.4802	0.384	0.4626	0.5584		0.5654	0.5107	0.4009		0.1505	0.4036	0.5475	0.6984		0.3485	0.488	0.5441
	48	0.3091	0.3997	0.2773	0.3797	0.4886		0.4625	0.4543	0.3147		0.1042	0.3131	0.4564	0.651		0.2723	0.4109	0.4546
	60	0.2569	0.3274	0.2139	0.3115	0.4147		0.3923	0.3742	0.2542		0.0847	0.2439	0.3782	0.5684		0.2214	0.3283	0.388
	72	0.2277	0.283	0.1698	0.2438	0.3513		0.3214	0.319	0.2039		0.0633	0.1919	0.3045	0.5314		0.176	0.2735	0.3224
	84	0.1897	0.2595	0.1058	0.202	0.3216		0.2936	0.2578	0.1699		0.0468	0.1547	0.2607	0.4618		0.144	0.232	0.2708
	96	0.1464	0.2009	0.0523	0.174	0.2854		0.2452	0.2149	0.1322		0.0334	0.1145	0.2148	0.4148		0.1041	0.1852	0.2394
	108	0.1171	0.1319	0.0359	0.1286	0.2724		0.1683	0.1703	0.1178		0.0334	0.0867	0.1639	0.3951		0.0961	0.1388	0.197
	120	0.0585	0.1099	0	0.0919	0.2378		0.1346	0.1514	0.082		0.0167	0.0743	0.1277	0.3073		0.0749	0.0859	0.1805
